# Supplementary material for: A new species (Begoniagiganticaulis) of Begoniaceae from southern Xizang (Tibet) of China
Source: PhytoKeys. 2021 Dec 30;187:189–205. doi: 10.3897/phytokeys.187.75854 (PMC8738629; doi:10.3897/phytokeys.187.75854)
Supplement: XML Treatment for Begonia giganticaulis [file phytokeys.187.75854-treatment1.xml]

<!DOCTYPE tp:taxon-treatment
  PUBLIC "-//TaxonX//DTD Taxonomic Treatment Publishing DTD v0 20100105//EN" "tax-treatment-NSO.dtd">
<tp:taxon-treatment xmlns:tp="http://www.plazi.org/taxpub"><tp:treatment-meta><kwd-group><label>Taxon classification</label><kwd>
                <named-content content-type="kingdom">Plantae</named-content>
              </kwd><kwd>
                <named-content content-type="order">Cucurbitales</named-content>
              </kwd><kwd>
                <named-content content-type="family">Begoniaceae</named-content>
              </kwd></kwd-group><mixed-citation publication-type="journal"><person-group><name><surname>Tian</surname><given-names>Dai-Ke</given-names></name><name><surname>Wang</surname><given-names>Wen-Guang</given-names></name><name><surname>Dong</surname><given-names>Li-Na</given-names></name><name><surname>Xiao</surname><given-names>Yan</given-names></name><name><surname>Zheng</surname><given-names>Min-Min</given-names></name><name><surname>Ge</surname><given-names>Bin-Jie</given-names></name></person-group><article-title>A new species (<italic><tp:taxon-name><tp:taxon-name-part taxon-name-part-type="genus" reg="Begonia">Begonia</tp:taxon-name-part><tp:taxon-name-part taxon-name-part-type="species" reg="giganticaulis">giganticaulis</tp:taxon-name-part></tp:taxon-name></italic>) of <tp:taxon-name><tp:taxon-name-part taxon-name-part-type="genus" reg="Begoniaceae">Begoniaceae</tp:taxon-name-part></tp:taxon-name> from southern Xizang (Tibet) of China</article-title><source>PhytoKeys</source><day>30</day><month>12</month><year>2021</year><volume>187</volume><fpage>189</fpage><lpage>205</lpage><pub-id pub-id-type="doi">10.3897/phytokeys.187.75854</pub-id></mixed-citation></tp:treatment-meta><tp:nomenclature><tp:taxon-name>
              <object-id xmlns:xlink="http://www.w3.org/1999/xlink" content-type="arpha" xlink:type="simple">2D720B89-EF53-5D54-88FA-0D47E8F10C53</object-id>
              <tp:taxon-name-part taxon-name-part-type="genus" reg="Begonia">Begonia</tp:taxon-name-part>
              <tp:taxon-name-part taxon-name-part-type="species" reg="giganticaulis">giganticaulis</tp:taxon-name-part>
              <object-id xmlns:xlink="http://www.w3.org/1999/xlink" content-type="ipni" xlink:type="simple">urn:lsid:ipni.org:names:77234844-1</object-id>
            </tp:taxon-name><tp:taxon-authority>D.K.Tian &amp; W.G.Wang</tp:taxon-authority><tp:taxon-status xmlns:xlink="http://www.w3.org/1999/xlink" xlink:type="simple">sp. nov.</tp:taxon-status><xref ref-type="fig" rid="F1">Figs 1</xref><xref ref-type="fig" rid="F2">, 2</xref><xref ref-type="fig" rid="F3">, 3</xref><xref ref-type="fig" rid="F4">, 4 巨型秋海棠</xref></tp:nomenclature><tp:treatment-sec sec-type="material" id="SECID0EQTBG"><title>Type.</title><p><bold>China</bold>. Xizang (Tibet) Autonomous Region: Mêdog county (墨脱县), Beibeng town (背崩乡), Baimu Xiri river (白母西日河), forest slope of river valley or water’s edge along stream, <named-content xmlns:xlink="http://www.w3.org/1999/xlink" content-type="dwc:verbatimCoordinates" xlink:type="simple"><named-content content-type="geo-json" specific-use="{&#34;type&#34;:&#34;Point&#34;,&#34;coordinates&#34;:[95.189167,29.352500]}" id="NCID0E2TBG" xlink:type="simple">29°21'9"N, 95°11'21"E</named-content></named-content>, elev. 1320 m, 10 September 2020, <italic>Dai-Ke Tian, Fang Wen, Qing-Gong Mao, &amp; Zhu Lu, TDK4773-A</italic> (holotype CSH! Barcode number: 0180561, ♀)</p><fig id="F1" position="float" orientation="portrait"><object-id xmlns:xlink="http://www.w3.org/1999/xlink" content-type="doi" xlink:type="simple">10.3897/phytokeys.187.75854.figure1</object-id><object-id xmlns:xlink="http://www.w3.org/1999/xlink" content-type="arpha" xlink:type="simple">A37475F3-FA32-59B6-921B-A00E0BCAF649</object-id><label>Figure 1.</label><caption><p>Habitat and large-sized plant of <italic><tp:taxon-name><tp:taxon-name-part taxon-name-part-type="genus" reg="Begonia">Begonia</tp:taxon-name-part><tp:taxon-name-part taxon-name-part-type="species" reg="giganticaulis">giganticaulis</tp:taxon-name-part></tp:taxon-name></italic> D.K.Tian &amp; W.G.Wang, sp. nov. <bold>A</bold> habitat showing plants (arrows indicate) growing along stream bank <bold>B</bold> flowering plant growing along slope of valley <bold>C</bold> one of the tallest individuals with Dr. Dai-Ke Tian. (Photos <bold>A</bold> by Dai-Ke Tian <bold>B</bold> by Shi-Wei Guo <bold>C</bold> by Qing-Gong Mao).</p></caption><graphic xmlns:xlink="http://www.w3.org/1999/xlink" xlink:href="phytokeys-187-189-g001.jpg" position="float" orientation="portrait" xlink:type="simple" id="oo_629006.jpg"><uri content-type="original_file" xlink:type="simple">https://binary.pensoft.net/fig/629006</uri></graphic></fig><fig id="F2" position="float" orientation="portrait"><object-id xmlns:xlink="http://www.w3.org/1999/xlink" content-type="doi" xlink:type="simple">10.3897/phytokeys.187.75854.figure2</object-id><object-id xmlns:xlink="http://www.w3.org/1999/xlink" content-type="arpha" xlink:type="simple">F451F304-773B-5706-A6D7-4BD6E07D41D2</object-id><label>Figure 2.</label><caption><p>Morphology of <italic><tp:taxon-name><tp:taxon-name-part taxon-name-part-type="genus" reg="Begonia">Begonia</tp:taxon-name-part><tp:taxon-name-part taxon-name-part-type="species" reg="giganticaulis">giganticaulis</tp:taxon-name-part></tp:taxon-name></italic> D.K.Tian &amp; W.G.Wang, sp. nov. <bold>A</bold> one of the single tallest plants cut into four sections <bold>B</bold> main stem base <bold>C</bold> stems showing colour of nodal cross-sections <bold>D</bold> main stem with much expanded node and whitish-green lines or spots <bold>E</bold> expanded node on terminal branch <bold>F, G</bold> male plant branches showing inflorescences and different colours <bold>H</bold> female branches <bold>I</bold> adaxially (left) nearly glabrous and abaxially sparse hairs on veins (right, arrows indicate) on blade surfaces <bold>J</bold> stipules showing shape and colour. (Photo <bold>F</bold> by Wen-Guang Wang; others by Dai-Ke Tian).</p></caption><graphic xmlns:xlink="http://www.w3.org/1999/xlink" xlink:href="phytokeys-187-189-g002.jpg" position="float" orientation="portrait" xlink:type="simple" id="oo_629007.jpg"><uri content-type="original_file" xlink:type="simple">https://binary.pensoft.net/fig/629007</uri></graphic></fig><fig id="F3" position="float" orientation="portrait"><object-id xmlns:xlink="http://www.w3.org/1999/xlink" content-type="doi" xlink:type="simple">10.3897/phytokeys.187.75854.figure3</object-id><object-id xmlns:xlink="http://www.w3.org/1999/xlink" content-type="arpha" xlink:type="simple">43050DAF-0B2F-55D6-A202-F131656884B9</object-id><label>Figure 3.</label><caption><p>Flower and fruit morphology of <italic><tp:taxon-name><tp:taxon-name-part taxon-name-part-type="genus" reg="Begonia">B.</tp:taxon-name-part><tp:taxon-name-part taxon-name-part-type="species" reg="giganticaulis">giganticaulis</tp:taxon-name-part></tp:taxon-name></italic> compared with its close species <italic><tp:taxon-name><tp:taxon-name-part taxon-name-part-type="genus" reg="Begonia">B.</tp:taxon-name-part><tp:taxon-name-part taxon-name-part-type="species" reg="longifolia">longifolia</tp:taxon-name-part></tp:taxon-name></italic> and <italic><tp:taxon-name><tp:taxon-name-part taxon-name-part-type="genus" reg="Begonia">B.</tp:taxon-name-part><tp:taxon-name-part taxon-name-part-type="species" reg="acetosella">acetosella</tp:taxon-name-part></tp:taxon-name></italic><bold>A–H</bold><italic><tp:taxon-name><tp:taxon-name-part taxon-name-part-type="genus" reg="Begonia">Begonia</tp:taxon-name-part><tp:taxon-name-part taxon-name-part-type="species" reg="giganticaulis">giganticaulis</tp:taxon-name-part></tp:taxon-name></italic><bold>A</bold> staminate flowers with pinkish outer tepals <bold>B</bold> staminate flowers with white tepals <bold>C, D</bold> pistillate flower <bold>E</bold> ovary sections showing different colour <bold>F</bold> fruits on branch <bold>G, H</bold> dorsal and front views of fruits <bold>I–K</bold><italic><tp:taxon-name><tp:taxon-name-part taxon-name-part-type="genus" reg="Begonia">B.</tp:taxon-name-part><tp:taxon-name-part taxon-name-part-type="species" reg="longifolia">longifolia</tp:taxon-name-part></tp:taxon-name></italic><bold>I</bold> flowering and fruiting branch <bold>J</bold> fruits showing short horns <bold>K</bold> ovary dissection <bold>L–O</bold><italic><tp:taxon-name><tp:taxon-name-part taxon-name-part-type="genus" reg="Begonia">B.</tp:taxon-name-part><tp:taxon-name-part taxon-name-part-type="species" reg="acetosella">acetosella</tp:taxon-name-part></tp:taxon-name></italic><bold>L</bold> staminate flower <bold>M</bold> Pistillate flower <bold>N, O</bold> fruits with short horns or wings. (Photos <bold>C</bold> by Shi-Wei Guo <bold>E</bold> (left) <bold>L, M</bold> &amp; <bold>O</bold> by Wen-Guang Wang; others by Dai-Ke Tian).</p></caption><graphic xmlns:xlink="http://www.w3.org/1999/xlink" xlink:href="phytokeys-187-189-g003.jpg" position="float" orientation="portrait" xlink:type="simple" id="oo_629008.jpg"><uri content-type="original_file" xlink:type="simple">https://binary.pensoft.net/fig/629008</uri></graphic></fig></tp:treatment-sec><tp:treatment-sec sec-type="diagnosis" id="SECID0EH1BG"><title>Diagnosis.</title><p>The new species is mostly similar to <italic><tp:taxon-name><tp:taxon-name-part taxon-name-part-type="genus" reg="Begonia">B.</tp:taxon-name-part><tp:taxon-name-part taxon-name-part-type="species" reg="longifolia">longifolia</tp:taxon-name-part></tp:taxon-name></italic> and <italic><tp:taxon-name><tp:taxon-name-part taxon-name-part-type="genus" reg="Begonia">B.</tp:taxon-name-part><tp:taxon-name-part taxon-name-part-type="species" reg="acetosella">acetosella</tp:taxon-name-part></tp:taxon-name></italic>, but clearly differs from the former mainly by its dioecious (vs. monoecious), taller (to 4 m vs. less than 2 m) plants, longer (vs. shorter) inflorescence, and unique shape of fruits, and differs from the latter mainly by its taller (to 4 m vs. less than 2 m) plants, late and longer (Jun. to Oct. vs. Mar. to Apr.) flowering time, longer (6–20 mm vs. 5–12 mm) pedicel, 6 (vs. 4) tepals of pistillate flower and 3 (vs. 4)-loculed ovary (Table <xref ref-type="table" rid="T3">3</xref>, Fig. <xref ref-type="fig" rid="F3">3</xref>).</p><table-wrap id="T3" position="float" orientation="portrait"><label>Table 3.</label><caption><p>Morphological comparison of <italic><tp:taxon-name><tp:taxon-name-part taxon-name-part-type="genus" reg="Begonia">Begonia</tp:taxon-name-part><tp:taxon-name-part taxon-name-part-type="species" reg="giganticaulis">giganticaulis</tp:taxon-name-part></tp:taxon-name></italic>, <italic><tp:taxon-name><tp:taxon-name-part taxon-name-part-type="genus" reg="Begonia">B.</tp:taxon-name-part><tp:taxon-name-part taxon-name-part-type="species" reg="longifolia">longifolia</tp:taxon-name-part></tp:taxon-name></italic> and <italic><tp:taxon-name><tp:taxon-name-part taxon-name-part-type="genus" reg="Begonia">B.</tp:taxon-name-part><tp:taxon-name-part taxon-name-part-type="species" reg="acetosella">acetosella</tp:taxon-name-part></tp:taxon-name></italic>.</p></caption><table id="TID0EG4AI" rules="all"><tbody><tr><th rowspan="1" colspan="1">Character</th><th rowspan="1" colspan="1">
                      <italic>
                        <tp:taxon-name><tp:taxon-name-part taxon-name-part-type="genus" reg="Begonia">B.</tp:taxon-name-part><tp:taxon-name-part taxon-name-part-type="species" reg="giganticaulis">giganticaulis</tp:taxon-name-part></tp:taxon-name>
                      </italic>
                    </th><th rowspan="1" colspan="1">
                      <italic>
                        <tp:taxon-name><tp:taxon-name-part taxon-name-part-type="genus" reg="Begonia">B.</tp:taxon-name-part><tp:taxon-name-part taxon-name-part-type="species" reg="longifolia">longifolia</tp:taxon-name-part></tp:taxon-name>
                      </italic>
                    </th><th rowspan="1" colspan="1">
                      <italic>
                        <tp:taxon-name><tp:taxon-name-part taxon-name-part-type="genus" reg="Begonia">B.</tp:taxon-name-part><tp:taxon-name-part taxon-name-part-type="species" reg="acetosella">acetosella</tp:taxon-name-part></tp:taxon-name>
                      </italic>
                    </th></tr><tr><td rowspan="1" colspan="1">
                      <bold>Plant</bold>
                    </td><td rowspan="1" colspan="1"/><td rowspan="1" colspan="1"/><td rowspan="1" colspan="1"/></tr><tr><td rowspan="1" colspan="1">sexuality</td><td rowspan="1" colspan="1">dioecious</td><td rowspan="1" colspan="1">monoecious</td><td rowspan="1" colspan="1">dioecious</td></tr><tr><td rowspan="1" colspan="1">height (m)</td><td rowspan="1" colspan="1">up to 4</td><td rowspan="1" colspan="1">less than 2</td><td rowspan="1" colspan="1">less than 2</td></tr><tr><td rowspan="1" colspan="1"><bold>Petiole</bold> length (cm)</td><td rowspan="1" colspan="1">0.7–7</td><td rowspan="1" colspan="1">1–12</td><td rowspan="1" colspan="1">1–10</td></tr><tr><td rowspan="1" colspan="1">
                      <bold>Leaf blade surface</bold>
                    </td><td rowspan="1" colspan="1">muriculate</td><td rowspan="1" colspan="1">glabrous to less muriculate</td><td rowspan="1" colspan="1">muriculate to hirsutulous</td></tr><tr><td rowspan="1" colspan="1">
                      <bold>Inflorescence</bold>
                    </td><td rowspan="1" colspan="1"/><td rowspan="1" colspan="1"/><td rowspan="1" colspan="1"/></tr><tr><td rowspan="1" colspan="1">peduncle length (mm)</td><td rowspan="1" colspan="1">7–15</td><td rowspan="1" colspan="1">4–10</td><td rowspan="1" colspan="1">2–10</td></tr><tr><td rowspan="1" colspan="1">flower number</td><td rowspan="1" colspan="1">1–11</td><td rowspan="1" colspan="1">1–11(15)</td><td rowspan="1" colspan="1">1–3(5)</td></tr><tr><td rowspan="1" colspan="1">
                      <bold>Tepal number of pistillate flower</bold>
                    </td><td rowspan="1" colspan="1">6</td><td rowspan="1" colspan="1">6</td><td rowspan="1" colspan="1">4</td></tr><tr><td rowspan="1" colspan="1">
                      <bold>Tepal colour</bold>
                    </td><td rowspan="1" colspan="1">pinkish to white</td><td rowspan="1" colspan="1">white</td><td rowspan="1" colspan="1">pinkish to white</td></tr><tr><td rowspan="1" colspan="1">
                      <bold>Ovary</bold>
                    </td><td rowspan="1" colspan="1">3-loculed</td><td rowspan="1" colspan="1">3-loculed</td><td rowspan="1" colspan="1">4-loculed</td></tr><tr><td rowspan="1" colspan="1"><bold>Pedicel length</bold> (mm)</td><td rowspan="1" colspan="1"/><td rowspan="1" colspan="1"/><td rowspan="1" colspan="1"/></tr><tr><td rowspan="1" colspan="1">male flower</td><td rowspan="1" colspan="1">10–20</td><td rowspan="1" colspan="1">5–12</td><td rowspan="1" colspan="1">8–12</td></tr><tr><td rowspan="1" colspan="1">female flower</td><td rowspan="1" colspan="1">6–12</td><td rowspan="1" colspan="1">5–12</td><td rowspan="1" colspan="1">5–10</td></tr><tr><td rowspan="1" colspan="1">
                      <bold>Fruit horn or wing</bold>
                    </td><td rowspan="1" colspan="1">none to rarely short crest</td><td rowspan="1" colspan="1">none to short crest or horns</td><td rowspan="1" colspan="1">short to long horns or wings</td></tr><tr><td rowspan="1" colspan="1">
                      <bold>Flowering time</bold>
                    </td><td rowspan="1" colspan="1">June-October</td><td rowspan="1" colspan="1">June-December</td><td rowspan="1" colspan="1">March-April</td></tr></tbody></table></table-wrap></tp:treatment-sec><tp:treatment-sec sec-type="description" id="SECID0EZFAI"><title>Description.</title><p><bold>Herb</bold> perennial, evergreen, to 4 m tall, dioecious. <bold>Rhizome</bold> short, stout, nearly unbranched, reddish brown, to 12 cm thick. <bold>Stem</bold> erect, reddish brown or green, glabrous, internodes to 5 cm thick, with many longitudinally fusiform whitish spots, cross section of stem often reddish brown, nodes notably enlarged, to 7 cm thick, with unequally oval to round whitish spots, many shrubby branches on the upper part of main stem. <bold>Stipule</bold> long-triangular, light green or pinkish green, 9–25 × 2–8 mm, glabrous, margin entire, dorsal ridge pinkish, apex acuminate with arista 4–6 mm long. <bold>Petioles</bold> green, pink to red, glabrous, 7–22 cm long, 1–3 mm thick. <bold>Leaf blade</bold> ovate-lanceolate to lanceolate, 4–19 × 0.8–8 cm, adaxial green, muriculate to nearly glabrous, adaxial veins slightly concave; abaxial greyish green, veins usually red, convex, main veins sparsely and obliquely strigose; base obliquely cordate, margin shallowly and remotely denticulate, apex long caudate; <bold>Inflorescence</bold> dichasial cyme, axillary, short, 3–5 cm long, unbranched to branched once, rachis glabrous, green, pinkish green to red, base usually red-brown, 7–15 mm long, 1–1.5 mm thick, 3–11 male flowers or 1–5 female per inflorescence. <bold>Bract</bold> often caducous, pinkish green, long triangular, glabrous, ca. 6 × 3 mm, apex acuminate; bracteoles smaller. <bold>Staminate flower</bold>: pedicel glabrous, white, whitish or pinkish green, 10–14 mm long, ca.1 mm thick; corolla 18–24 mm in diameter; tepals 4, subequal, glabrous, outer 2, obovate, 9–14 × 6–9 mm, apex obtuse, adaxially white and middle-upper part abaxially pink, or pure white for some individuals, longitudinal veins unapparent; inner 2, pure white, obovate to obovate-lanceolate, 8–13 × 5–7 mm, apex obtuse; androecium nearly actinomorphic, ca. 5 mm long, 6–7 mm in diam; stamens 48–60, filaments free, 1–2 mm long; anther yellow, 2–3 mm long, apex obtuse or nearly so. <bold>Pistillate flower</bold>: pedicel white or green-white, 6–12 mm long, 0.8–1 mm thick; corolla 20–25 mm, tepals 6, rarely 4, glabrous, outer 3 (rarely 2), obovate or long obovate, thick and rigid, 12–18 × 7–10 mm, adaxial surface nearly white, distinctly concave, abaxially pink on middle-upper part, inner 3 (rarely 2), obovate-lanceolate to oblanceolate or long elliptical, slightly narrower than outer tepals, 10–19 × 6–8 mm, white, glabrous, apex obtuse; styles + stigmas 5 mm long, 7–8 mm wide; styles 3, free; stigmas yellow, nearly U-shaped, each side spirally twisted 1.5 circles; ovary pink or green, with white convex spots; placentation axile, 3-loculed, each placenta 2-branched. <bold>Peduncle</bold> green to pinkish green, glabrous, 8–12 mm long, ca. 1 mm thick. <bold>Fruit</bold> red, pink or green, glabrous, triangular-gyroscopic, 8–11 × 1–12 mm wide, concave between two placentas, wingless to occasionally short ridged, apex with beak 3–4 mm long. Flowering Jun.–Oct., fruiting Jul.–Dec.</p><fig id="F4" position="float" orientation="portrait"><object-id xmlns:xlink="http://www.w3.org/1999/xlink" content-type="doi" xlink:type="simple">10.3897/phytokeys.187.75854.figure4</object-id><object-id xmlns:xlink="http://www.w3.org/1999/xlink" content-type="arpha" xlink:type="simple">F4BCDC5B-82A8-5AB1-B18E-1D7E30E877F8</object-id><label>Figure 4.</label><caption><p>Illustration of <italic><tp:taxon-name><tp:taxon-name-part taxon-name-part-type="genus" reg="Begonia">Begonia</tp:taxon-name-part><tp:taxon-name-part taxon-name-part-type="species" reg="giganticaulis">giganticaulis</tp:taxon-name-part></tp:taxon-name></italic> D.K.Tian &amp; W.G.Wang, sp. nov. (Drawn by Mr. Zhi-Min Li) <bold>A</bold> male flowering branches <bold>B</bold> female flowering branches <bold>C</bold> main stem line spots, much expanded node and internode base <bold>D</bold> expanded node and internode base on small upper branches <bold>E</bold> leaf blade <bold>F</bold> leaf (abaxial), showing sparse hairs on veins <bold>G</bold> stipule <bold>H</bold> staminate flowers <bold>I, J</bold> pistillate flower <bold>K</bold> side view of androecium <bold>L</bold> stamens <bold>M</bold> ovary and stigmas <bold>N</bold> fruit <bold>O</bold> dissection of ovary showing placentae.</p></caption><graphic xmlns:xlink="http://www.w3.org/1999/xlink" xlink:href="phytokeys-187-189-g004.jpg" position="float" orientation="portrait" xlink:type="simple" id="oo_629009.jpg"><uri content-type="original_file" xlink:type="simple">https://binary.pensoft.net/fig/629009</uri></graphic></fig></tp:treatment-sec><tp:treatment-sec sec-type="Additional specimen examined" id="SECID0ELIAI"><title>Additional specimen examined.</title><p><bold>China. Xizang</bold>: Mêdog County (墨脱县), Beibeng Town (背崩乡), Baimu Xiri River (白母西日河), forest slope of river valley or water’s edge along stream, <named-content xmlns:xlink="http://www.w3.org/1999/xlink" content-type="dwc:verbatimCoordinates" xlink:type="simple"><named-content content-type="geo-json" specific-use="{&#34;type&#34;:&#34;Point&#34;,&#34;coordinates&#34;:[95.189167,29.352500]}" id="NCID0EWIAI" xlink:type="simple">29°21'9"N, 95°11'21"E</named-content></named-content>, elev. 1320 m, 10 September 2020, <italic>Dai-Ke Tian, Fang Wen, Qing-Gong Mao, &amp; Zhu Lu TDK4773-B</italic> (paratype CSH!, ♂); <named-content xmlns:xlink="http://www.w3.org/1999/xlink" content-type="dwc:verbatimCoordinates" xlink:type="simple"><named-content content-type="geo-json" specific-use="{&#34;type&#34;:&#34;Point&#34;,&#34;coordinates&#34;:[95.180278,29.333333]}" id="NCID0EAJAI" xlink:type="simple">29°20'0"N, 95°10'49"E</named-content></named-content>, elev. 1110 m, 10 September 2020, <italic>Dai-Ke Tian, Fang Wen, Qing-Gong Mao, &amp; Zhu Lu TDK4765-A, TDK4765-B</italic>, (paratype CSH!); <named-content xmlns:xlink="http://www.w3.org/1999/xlink" content-type="dwc:verbatimCoordinates" xlink:type="simple"><named-content content-type="geo-json" specific-use="{&#34;type&#34;:&#34;Point&#34;,&#34;coordinates&#34;:[95.177222,29.308889]}" id="NCID0EKJAI" xlink:type="simple">29°18'32"N, 95°10'38"E</named-content></named-content>, elev. 980 m, 10 September 2020, <italic>Dai-Ke Tian, Fang Wen, Qing-Gong Mao, &amp; Zhu Lu TDK4777</italic> (paratype CSH!); near Ani Bridge (阿尼桥), <named-content xmlns:xlink="http://www.w3.org/1999/xlink" content-type="dwc:verbatimCoordinates" xlink:type="simple"><named-content content-type="geo-json" specific-use="{&#34;type&#34;:&#34;Point&#34;,&#34;coordinates&#34;:[95.167564,29.285669]}" id="NCID0EUJAI" xlink:type="simple">29°17'8.41"N, 95°10'3.23"E</named-content></named-content>, elev. 810 m, 3 July 2020, <italic>Wen-Guang Wang, You-Yun Li, Xing-Da Ma, &amp; Jian-Yong Shen, WWG 2014</italic> (paratype, <abbrev xmlns:xlink="http://www.w3.org/1999/xlink" xlink:title="Xishuangbanna Tropical Botanical Garden, Chinese Academy of Sciences" id="ABBRID0E2JAI" xlink:type="simple">HITBC</abbrev>!), <italic>WWG 2015</italic> (paratype <abbrev xmlns:xlink="http://www.w3.org/1999/xlink" xlink:title="Xishuangbanna Tropical Botanical Garden, Chinese Academy of Sciences" id="ABBRID0EBKAI" xlink:type="simple">HITBC</abbrev>!); elev. 1100 m, 16 September 1974, <italic>anonymous 2608</italic> (paratype PE!); elev. 800–1400 m, 30 June 1980, <italic>Wei-Lie Chen 10809</italic> (PE!); near No. 2 Bridge, <named-content xmlns:xlink="http://www.w3.org/1999/xlink" content-type="dwc:verbatimCoordinates" xlink:type="simple"><named-content content-type="geo-json" specific-use="{&#34;type&#34;:&#34;Point&#34;,&#34;coordinates&#34;:[95.180278,29.278333]}" id="NCID0EMKAI" xlink:type="simple">29°16'42"N, 95°10'49"E</named-content></named-content>, elev. 810 m, 1 October 2017, <italic>Dai-Ke Tian, Yan Xiao, Xin Zhong, Li-Zhi Tian &amp; Zhu Lu TDK3429</italic> (paratype CSH!); Beibeng to Hanmi (汗密), elev. 840 m, 7 August 2010, South Tibet Expedition Team (藏南队), <italic>Xiao-Hua Jin, Shu-Dong Zhang, Zhong-Yang Li, Bao-Cheng Wu, Xian-Yun Mu, Jing Li &amp; Wei-Tao Jin, STET2304</italic> (paratype PE!); Hanmi to Maniweng (马尼翁), elev. 800–1000 m, 6 August 1974, <italic>Qingzang Team 74-4114</italic> (paratype PE!); elev. 1200 m, 24 June 1983, <italic>Bo-Sheng Li &amp; Shu-Zhi Chen 05229</italic> (paratype PE!); Maniweng to Ani Bridge, elev. 700–1000 m, 3 August 1972, <italic>Tibet Expedition Team, Institute of Biology 1631</italic> (paratype HNWP!).</p></tp:treatment-sec><tp:treatment-sec sec-type="distribution" id="SECID0E2KAI"><title>Distribution and habitat.</title><p>Currently known from at least two localities in Mêdog, southern Xizang (Tibet), China (Fig. <xref ref-type="fig" rid="F5">5</xref>). It grows on the slopes under forest along streams, elevation 450–1400 m.</p><fig id="F5" position="float" orientation="portrait"><object-id xmlns:xlink="http://www.w3.org/1999/xlink" content-type="doi" xlink:type="simple">10.3897/phytokeys.187.75854.figure5</object-id><object-id xmlns:xlink="http://www.w3.org/1999/xlink" content-type="arpha" xlink:type="simple">5E6B7ADA-C558-5B10-B5A4-D9A774BD7760</object-id><label>Figure 5.</label><caption><p>Distribution of <italic><tp:taxon-name><tp:taxon-name-part taxon-name-part-type="genus" reg="Begonia">B.</tp:taxon-name-part><tp:taxon-name-part taxon-name-part-type="species" reg="giganticaulis">giganticaulis</tp:taxon-name-part></tp:taxon-name></italic> (triangles) from southern Xizang, China.</p></caption><graphic xmlns:xlink="http://www.w3.org/1999/xlink" xlink:href="phytokeys-187-189-g005.jpg" position="float" orientation="portrait" xlink:type="simple" id="oo_629010.jpg"><uri content-type="original_file" xlink:type="simple">https://binary.pensoft.net/fig/629010</uri></graphic></fig></tp:treatment-sec><tp:treatment-sec sec-type="conservation status" id="SECID0E4LAI"><title>Conservation status.</title><p><italic><tp:taxon-name><tp:taxon-name-part taxon-name-part-type="genus" reg="Begonia">Begonia</tp:taxon-name-part><tp:taxon-name-part taxon-name-part-type="species" reg="giganticaulis">giganticaulis</tp:taxon-name-part></tp:taxon-name></italic> is currently found in at least two localities in Mêdog of Tibet. Additional populations might be discovered when more surveys are conducted in China-India border region. However, based on current data, it should be categorised as Endangered: B2a (<xref ref-type="bibr" rid="B30">IUCN 2019</xref>) due to &lt; 500 km<sup>2</sup> area of occupancy with severely fragmented habitat consisting of &lt; 5 known populations totally under 1000 individuals by estimation.</p></tp:treatment-sec><tp:treatment-sec sec-type="etymology" id="SECID0EUMAI"><title>Etymology.</title><p>The specific epithet refers to the huge (very tall and thick stem) plant size of the new species, which is the tallest begonia in Asia.</p></tp:treatment-sec><ref-list><ref id="B30"><mixed-citation xmlns:xlink="http://www.w3.org/1999/xlink" xlink:type="simple"><institution xlink:type="simple">IUCN</institution> (<year>2019</year>) Guidelines for using the IUCN Red List Categories and Criteria. Version 14. Prepared by the Standards and Petitions Subcommittee. <ext-link xlink:type="simple" ext-link-type="uri" xlink:href="http://www.iucnredlist.org/documents/RedListGuidelines.pdf">http://www.iucnredlist.org/documents/RedListGuidelines.pdf</ext-link></mixed-citation></ref></ref-list></tp:taxon-treatment>
